# Supplementary material for: Synthesis of Selected Mixed Oxide Materials with Tailored Photocatalytic Activity in the Degradation of Tetracycline
Source: Materials (Basel). 2021 Sep 17;14(18):5361. doi: 10.3390/ma14185361 (PMC8471185; doi:10.3390/ma14185361)
Supplement: Supplementary file 1 [file materials-14-05361-s001.zip]

Archive with 1 entries (1 files):
- materials-1312578-supplementary.pdf
